# Supplementary material for: Important Role of the Ihh Signaling Pathway in Initiating Early Cranial Remodeling and Morphological Specialization in Cromileptes altivelis
Source: Animals (Basel). 2023 Dec 13;13(24):3840. doi: 10.3390/ani13243840 (PMC10740873; doi:10.3390/ani13243840)
Supplement: Supplementary file 1 [file animals-13-03840-s001.zip]

Archive with 1 entries (1 files):
- animals-2648221-supplementary.pdf
